# Supplementary material for: Antifungal potential of Rhinacanthus nasutus extracts against the pathogenic fungus Cryptococcus neoformans
Source: PLoS One. 2025 Dec 19;20(12):e0339279. doi: 10.1371/journal.pone.0339279 (PMC12716790; doi:10.1371/journal.pone.0339279)
Supplement: S1 Table — (XLSX) [file pone.0339279.s005.xlsx]

## Sheet: Sheet1
Strain	Genotype	Reference
Cryptococcus neoformans KN99α	MATα	BEI Resources
Saccharomyces cerevisiae W303	leu2-3,112 trp1-1 can1-100 ura3-1 ade2-1 his3-11,15	K. Nasmyth
