# Supplementary material for: Antifungal potential of Rhinacanthus nasutus extracts against the pathogenic fungus Cryptococcus neoformans
Source: PLoS One. 2025 Dec 19;20(12):e0339279. doi: 10.1371/journal.pone.0339279 (PMC12716790; doi:10.1371/journal.pone.0339279)
Supplement: S1 File — (XLSX) [file pone.0339279.s006.xlsx]

## Sheet: Fig 1C 1D 1E
		1C	1D	1E
	minutes	Leaf (AU)	Root (AU)	Leaf+Root (AU)
	0.0483333	0	0	0
	0.065	-4.31e-06	2.12e-06	2.06e-06
	0.0816667	-1.06e-05	9e-06	1.56e-05
	0.0983333	-1.27e-05	1.32e-05	3.16e-05
	0.115	-1.33e-05	8.44e-06	4.03e-05
	0.131667	-1.78e-05	-6.31e-06	3.46e-05
	0.148333	-2.88e-05	-1.9e-05	2.92e-05
	0.165	-4.17e-05	-2.11e-05	3.45e-05
	0.181667	-5.26e-05	-1.91e-05	3.61e-05
	0.198333	-5.66e-05	-1.83e-05	3.33e-05
	0.215	-5.79e-05	-2.97e-05	3.13e-05
	0.231667	-6.01e-05	-4.88e-05	4.43e-05
	0.248333	-6.46e-05	-6.14e-05	6.18e-05
	0.265	-6.34e-05	-6.93e-05	7.05e-05
	0.281667	-6.32e-05	-6.98e-05	7.19e-05
	0.298333	-7.84e-05	-5.98e-05	7.15e-05
	0.315	-9.69e-05	-4.44e-05	7.21e-05
	0.331667	-0.0001023	-2.94e-05	7.38e-05
	0.348333	-9.83e-05	-3.45e-05	7.66e-05
	0.365	-0.0001023	-5e-05	8.6e-05
	0.381667	-0.0001137	-5.61e-05	8.77e-05
	0.398333	-0.0001224	-5.29e-05	8.14e-05
	0.415	-0.0001237	-4.59e-05	7.53e-05
	0.431667	-0.0001264	-4.78e-05	8.36e-05
	0.448333	-0.0001303	-5.76e-05	0.00010913
	0.465	-0.0001311	-5.96e-05	0.00013375
	0.481667	-0.0001197	-5.47e-05	0.00015181
	0.498333	-0.0001038	-4.74e-05	0.00015625
	0.515	-0.0001003	-4.89e-05	0.00015569
	0.531667	-0.000106	-5.67e-05	0.00015413
	0.548333	-0.0001187	-5.9e-05	0.00015219
	0.565	-0.0001274	-5.62e-05	0.00015763
	0.581667	-0.0001371	-4.48e-05	0.00017044
	0.598333	-0.0001467	-3.63e-05	0.00018657
	0.615	-0.0001442	-3.54e-05	0.00018869
	0.631667	-0.0001396	-4.52e-05	0.00018588
	0.648333	-0.0001319	-6.63e-05	0.0001965
	0.665	-0.0001292	-8.56e-05	0.00021025
	0.681667	-0.0001352	-8.96e-05	0.00021313
	0.698333	-0.0001421	-8e-05	0.00020644
	0.715	-0.0001377	-7.06e-05	0.00020788
	0.731667	-0.000123	-7.36e-05	0.00021906
	0.748333	-0.0001158	-7.84e-05	0.00022631
	0.765	-0.0001251	-8.54e-05	0.00022388
	0.781667	-0.0001444	-8.96e-05	0.00022
	0.798333	-0.000161	-8.65e-05	0.00022125
	0.815	-0.0001723	-8.18e-05	0.00022125
	0.831667	-0.000177	-7.6e-05	0.00021669
	0.848333	-0.0001857	-7.69e-05	0.0002235
	0.865	-0.0002008	-7.32e-05	0.00024756
	0.881667	-0.0001969	6.42e-05	0.000349
	0.898333	-0.0001529	0.00062906	0.00067369
	0.915	-3.05e-05	0.00188706	0.00137881
	0.931667	0.00019319	0.00385868	0.00251175
	0.948333	0.00054406	0.00641637	0.00404081
	0.965	0.0010415	0.00953087	0.00596462
	0.981667	0.00171869	0.0133409	0.00837781
	0.998333	0.00264131	0.0180334	0.0114399
	1.015	0.00388581	0.0239014	0.0153807
	1.03167	0.0056045	0.0321737	0.0207849
	1.04833	0.0081035	0.0481613	0.0291017
	1.065	0.0122697	0.0731656	0.0457291
	1.08167	0.0234983	0.100899	0.0779962
	1.09833	0.0517557	0.125281	0.125541
	1.115	0.100154	0.147138	0.181588
	1.13167	0.168357	0.175307	0.245531
	1.14833	0.258024	0.212008	0.322304
	1.165	0.360227	0.248277	0.402915
	1.18167	0.447082	0.27321	0.460039
	1.19833	0.489071	0.281865	0.47411
	1.215	0.490938	0.281284	0.458938
	1.23167	0.486587	0.276623	0.442561
	1.24833	0.49099	0.266884	0.434286
	1.265	0.49328	0.254281	0.425252
	1.28167	0.481028	0.243175	0.410738
	1.29833	0.46339	0.238226	0.399244
	1.315	0.464635	0.239548	0.402138
	1.33167	0.488002	0.245413	0.41641
	1.34833	0.508612	0.252125	0.427545
	1.365	0.506225	0.258036	0.430759
	1.38167	0.4861	0.267886	0.431074
	1.39833	0.4621	0.286266	0.43363
	1.415	0.432391	0.308429	0.43054
	1.43167	0.386333	0.322479	0.411482
	1.44833	0.328186	0.320755	0.377703
	1.465	0.26843	0.302549	0.334173
	1.48167	0.213687	0.272648	0.286793
	1.49833	0.167941	0.237274	0.241337
	1.515	0.132836	0.201048	0.201486
	1.53167	0.107987	0.166994	0.168805
	1.54833	0.0926827	0.138492	0.14495
	1.565	0.0874055	0.12059	0.133172
	1.58167	0.0934033	0.119081	0.137045
	1.59833	0.110131	0.136909	0.156937
	1.615	0.133075	0.169957	0.187434
	1.63167	0.155024	0.207183	0.219075
	1.64833	0.170098	0.236793	0.243503
	1.665	0.176265	0.252569	0.256796
	1.68167	0.174329	0.25441	0.258797
	1.69833	0.165984	0.245139	0.251196
	1.715	0.153236	0.228666	0.236848
	1.73167	0.138271	0.209665	0.219498
	1.74833	0.122727	0.191944	0.202139
	1.765	0.107349	0.176346	0.185545
	1.78167	0.0924842	0.161255	0.168856
	1.79833	0.0786332	0.145216	0.151282
	1.815	0.0664137	0.128603	0.13345
	1.83167	0.0563531	0.113067	0.116811
	1.84833	0.0487378	0.100222	0.102659
	1.865	0.0434536	0.0909752	0.0917572
	1.88167	0.0400081	0.0853163	0.0841675
	1.89833	0.0377759	0.0822714	0.0793532
	1.915	0.0364588	0.0806326	0.0764852
	1.93167	0.0364408	0.0806223	0.0757843
	1.94833	0.0386642	0.0848957	0.079224
	1.965	0.0435985	0.0966201	0.0888102
	1.98167	0.0501042	0.115314	0.103482
	1.99833	0.0557689	0.135339	0.118482
	2.015	0.0585482	0.149542	0.128428
	2.03167	0.0579733	0.154155	0.130808
	2.04833	0.0548583	0.149998	0.126437
	2.065	0.0503285	0.140058	0.117586
	2.08167	0.0452527	0.127137	0.106433
	2.09833	0.0401603	0.113121	0.0945134
	2.115	0.0353524	0.0991498	0.0827341
	2.13167	0.0310319	0.0859711	0.0716085
	2.14833	0.0273767	0.0741447	0.0615318
	2.165	0.0245483	0.0640836	0.0528857
	2.18167	0.0226622	0.0558686	0.0459446
	2.19833	0.0217569	0.0493038	0.0408163
	2.215	0.0217459	0.0442814	0.0374599
	2.23167	0.0224061	0.041037	0.0357789
	2.24833	0.023451	0.0400567	0.0356858
	2.265	0.0246085	0.0415314	0.0370048
	2.28167	0.0256915	0.0448757	0.0393915
	2.29833	0.0265815	0.049004	0.0423596
	2.315	0.0272228	0.0530589	0.045372
	2.33167	0.0276176	0.0564583	0.0479527
	2.34833	0.0277779	0.0583766	0.0497556
	2.365	0.0277341	0.0582455	0.050644
	2.38167	0.0274933	0.0564053	0.0506833
	2.39833	0.0270649	0.0538579	0.0500285
	2.415	0.0264641	0.0512371	0.048843
	2.43167	0.0256909	0.0484706	0.0472257
	2.44833	0.0247658	0.0454789	0.0452564
	2.465	0.0237196	0.0422778	0.043013
	2.48167	0.0226093	0.0390105	0.0405996
	2.49833	0.0214865	0.0358676	0.0381435
	2.515	0.0203858	0.0329698	0.0357645
	2.53167	0.0193205	0.0303934	0.0335502
	2.54833	0.0182963	0.0281514	0.0315393
	2.565	0.0173312	0.0262164	0.0297262
	2.58167	0.0164466	0.0245653	0.0281022
	2.59833	0.0156915	0.0231753	0.0266763
	2.615	0.0151219	0.022081	0.025501
	2.63167	0.0147953	0.0213233	0.0246552
	2.64833	0.0147489	0.0209164	0.0242339
	2.665	0.0149705	0.0208581	0.0243372
	2.68167	0.015399	0.0211043	0.0250186
	2.69833	0.0158943	0.0215867	0.0262356
	2.715	0.0163175	0.0221831	0.0277829
	2.73167	0.0165846	0.0227517	0.0293676
	2.74833	0.0167299	0.0232322	0.0307324
	2.765	0.0169576	0.0237356	0.0318855
	2.78167	0.0176173	0.0247249	0.0332572
	2.79833	0.0191004	0.0271344	0.0358001
	2.815	0.0216169	0.0322925	0.040786
	2.83167	0.0250241	0.0414358	0.0493373
	2.84833	0.0288104	0.0549218	0.0617054
	2.865	0.0323126	0.0716538	0.076767
	2.88167	0.0349974	0.089217	0.0922441
	2.89833	0.0366288	0.104789	0.105656
	2.915	0.0372424	0.116239	0.115336
	2.93167	0.0370046	0.122706	0.120854
	2.94833	0.0361162	0.124462	0.122796
	2.965	0.0347358	0.122366	0.12223
	2.98167	0.0329739	0.117359	0.12027
	2.99833	0.0309245	0.110204	0.117751
	3.015	0.0286832	0.101503	0.115123
	3.03167	0.0263796	0.091797	0.112419
	3.04833	0.0241441	0.0816378	0.109361
	3.065	0.0220758	0.0715719	0.105618
	3.08167	0.0202465	0.062068	0.101033
	3.09833	0.0186715	0.053492	0.0957002
	3.115	0.0173504	0.0460541	0.0898622
	3.13167	0.016231	0.0398225	0.0837621
	3.14833	0.0152681	0.0347518	0.077562
	3.165	0.0144327	0.0307197	0.0713727
	3.18167	0.0137037	0.0275901	0.0652893
	3.19833	0.0130707	0.0252204	0.0594236
	3.215	0.0125265	0.0234889	0.0538664
	3.23167	0.0120909	0.0222604	0.0486815
	3.24833	0.0117827	0.0213914	0.0439062
	3.265	0.0115763	0.0207447	0.0395655
	3.28167	0.011435	0.0201972	0.0357017
	3.29833	0.011336	0.0196684	0.0323403
	3.315	0.0112435	0.0191047	0.0294788
	3.33167	0.0111167	0.0184968	0.0270685
	3.34833	0.0109291	0.0178407	0.0250287
	3.365	0.0106845	0.0171405	0.0232699
	3.38167	0.0103942	0.0164034	0.0217074
	3.39833	0.0100579	0.0156359	0.0202848
	3.415	0.00968816	0.0148373	0.0189669
	3.43167	0.0092936	0.0140076	0.0177398
	3.44833	0.00888097	0.0131626	0.0165986
	3.465	0.00845541	0.0123366	0.0155327
	3.48167	0.00803191	0.0115597	0.0145489
	3.49833	0.00762191	0.0108378	0.0136527
	3.515	0.00721948	0.0101848	0.0128525
	3.53167	0.00683473	0.00961003	0.0121457
	3.54833	0.00648886	0.0091211	0.0115308
	3.565	0.0062148	0.00871297	0.0110174
	3.58167	0.00604755	0.00839229	0.0106097
	3.59833	0.00605092	0.00817904	0.0103361
	3.615	0.00632742	0.00806916	0.0102492
	3.63167	0.00697392	0.00805429	0.0104427
	3.64833	0.00806967	0.0081331	0.0110499
	3.665	0.00966491	0.0083011	0.0122645
	3.68167	0.0117415	0.00854828	0.0143173
	3.69833	0.0141757	0.00884772	0.0173787
	3.715	0.0167259	0.00916716	0.0214824
	3.73167	0.01909	0.00946984	0.026449
	3.74833	0.0209837	0.00972828	0.0318897
	3.765	0.0222119	0.0099094	0.0372432
	3.78167	0.0227072	0.00998659	0.0418791
	3.79833	0.0224993	0.00996203	0.0452908
	3.815	0.0217031	0.00983903	0.0472172
	3.83167	0.020468	0.0096174	0.0476362
	3.84833	0.0189381	0.00930422	0.0467008
	3.865	0.0172317	0.00892609	0.0446452
	3.88167	0.0154525	0.00851766	0.0417738
	3.89833	0.0136984	0.0080896	0.0383935
	3.915	0.0120506	0.00766223	0.0347512
	3.93167	0.010566	0.00726066	0.0310502
	3.94833	0.00928666	0.00688892	0.0274539
	3.965	0.00821785	0.00657117	0.0241028
	3.98167	0.00735761	0.00632985	0.0211072
	3.99833	0.00669948	0.00617217	0.0185364
	4.015	0.00623361	0.00608436	0.0164229
	4.03167	0.00592643	0.00604479	0.0147684
	4.04833	0.00571537	0.00604517	0.0135361
	4.065	0.00556024	0.00607023	0.0126523
	4.08167	0.00542893	0.00609804	0.0120316
	4.09833	0.0052955	0.00612898	0.0115689
	4.115	0.00514187	0.0061511	0.0111918
	4.13167	0.00495556	0.00615642	0.0108507
	4.14833	0.00475656	0.00614192	0.0105108
	4.165	0.00456256	0.00610811	0.0101709
	4.18167	0.00437244	0.00606617	0.00981961
	4.19833	0.00419994	0.00601373	0.00946455
	4.215	0.00405419	0.00596129	0.00910911
	4.23167	0.00393838	0.00591573	0.00875973
	4.24833	0.00385888	0.00587373	0.00844436
	4.265	0.00381525	0.00582773	0.00817017
	4.28167	0.00379919	0.00577804	0.00793042
	4.29833	0.00379256	0.00572954	0.00771523
	4.315	0.00379069	0.00568322	0.0075276
	4.33167	0.00380956	0.00564235	0.00737311
	4.34833	0.00384475	0.00562197	0.00724954
	4.365	0.00387932	0.00562391	0.00716236
	4.38167	0.00391732	0.00565004	0.00712548
	4.39833	0.00396175	0.00570154	0.00713623
	4.415	0.00401331	0.00578379	0.00719798
	4.43167	0.00406444	0.00591704	0.00731748
	4.44833	0.00411606	0.00609348	0.00749342
	4.465	0.0041685	0.00631273	0.00771117
	4.48167	0.00422206	0.00656523	0.00794336
	4.49833	0.00427575	0.00684079	0.00818211
	4.515	0.00433306	0.00712991	0.00840505
	4.53167	0.00438837	0.00740254	0.00859529
	4.54833	0.00441762	0.00763629	0.00874192
	4.565	0.00440768	0.0078156	0.00884148
	4.58167	0.00435162	0.00792097	0.00888523
	4.59833	0.00424562	0.00794779	0.00887535
	4.615	0.00410612	0.00788741	0.00880804
	4.63167	0.003949	0.00774297	0.00865867
	4.64833	0.00378912	0.00753328	0.00843029
	4.665	0.00362725	0.00728272	0.0081466
	4.68167	0.00347	0.00700679	0.00784011
	4.69833	0.00333744	0.00670266	0.00752398
	4.715	0.003227	0.00637773	0.00719579
	4.73167	0.00312987	0.00605392	0.00687792
	4.74833	0.00306306	0.00574573	0.00658511
	4.765	0.003042	0.00546361	0.00632367
	4.78167	0.0030705	0.00520598	0.00609323
	4.79833	0.00312881	0.00498342	0.00589667
	4.815	0.00321056	0.0047978	0.00575142
	4.83167	0.00332288	0.00463873	0.00565317
	4.84833	0.0034435	0.0045093	0.00559493
	4.865	0.00354813	0.00440392	0.00557136
	4.88167	0.00361132	0.00432874	0.00557824
	4.89833	0.00363425	0.00427568	0.0056158
	4.915	0.00361694	0.0042403	0.00568162
	4.93167	0.00356282	0.00422005	0.00576337
	4.94833	0.00347613	0.00420649	0.00583399
	4.965	0.00335869	0.00419662	0.00587712
	4.98167	0.00321713	0.00418999	0.00588293
	4.99833	0.00307544	0.00417699	0.00586331
	5.015	0.00294932	0.00415443	0.00581543
	5.03167	0.00283325	0.00412468	0.00574762
	5.04833	0.00271457	0.00407962	0.00566318
	5.065	0.00260469	0.00403693	0.00556268
	5.08167	0.00251325	0.00400562	0.00545893
	5.09833	0.00243475	0.00398818	0.00535425
	5.115	0.00235475	0.00396387	0.00524974
	5.13167	0.002269	0.00391887	0.00515581
	5.14833	0.00218882	0.00387243	0.00506825
	5.165	0.00212394	0.00382824	0.00498237
	5.18167	0.00207069	0.00378493	0.00489137
	5.19833	0.00200994	0.00373849	0.00481006
	5.215	0.001942	0.00368643	0.00473975
	5.23167	0.00187531	0.00364387	0.00467169
	5.24833	0.00181932	0.00361293	0.004596
	5.265	0.001758	0.00358137	0.00451462
	5.28167	0.00168469	0.00354043	0.00443381
	5.29833	0.00161675	0.00349099	0.00436693
	5.315	0.00157463	0.00346155	0.004322
	5.33167	0.00155613	0.00347612	0.00433043
	5.34833	0.00154931	0.00356193	0.00443993
	5.365	0.00157213	0.00378999	0.0047365
	5.38167	0.001648	0.0043048	0.00538512
	5.39833	0.00180794	0.00535455	0.00666536
	5.415	0.002075	0.00735373	0.00902979
	5.43167	0.00247563	0.0109491	0.0131198
	5.44833	0.00302819	0.0170392	0.0197963
	5.465	0.00374557	0.0268064	0.0301347
	5.48167	0.00464494	0.0416935	0.0453148
	5.49833	0.00571613	0.0632811	0.0664075
	5.515	0.00692169	0.0929974	0.0941554
	5.53167	0.00819807	0.131744	0.12877
	5.54833	0.00947569	0.179559	0.169792
	5.565	0.0106781	0.235426	0.215934
	5.58167	0.0117268	0.297233	0.265027
	5.59833	0.0125561	0.361877	0.314168
	5.615	0.0131263	0.425492	0.360126
	5.63167	0.0134156	0.483835	0.399803
	5.64833	0.0134248	0.53286	0.430651
	5.665	0.0131693	0.569264	0.450878
	5.68167	0.0126754	0.590946	0.459604
	5.69833	0.0119982	0.597129	0.456912
	5.715	0.0111898	0.588346	0.4438
	5.73167	0.0102976	0.566249	0.421964
	5.74833	0.00935282	0.533337	0.39344
	5.765	0.00839201	0.49258	0.360394
	5.78167	0.00746001	0.446971	0.324911
	5.79833	0.00658263	0.399247	0.288876
	5.815	0.00577432	0.351678	0.253805
	5.83167	0.00505076	0.306099	0.220787
	5.84833	0.00441882	0.263896	0.190537
	5.865	0.00387313	0.225903	0.163448
	5.88167	0.00341176	0.192475	0.139673
	5.89833	0.00301451	0.163547	0.119176
	5.915	0.00268013	0.138857	0.101746
	5.93167	0.00240025	0.118039	0.0870908
	5.94833	0.0021865	0.100647	0.0748269
	5.965	0.00202775	0.0862008	0.0645467
	5.98167	0.00190931	0.0741769	0.0558971
	5.99833	0.00183138	0.0641219	0.0485896
	6.015	0.00178156	0.0556734	0.0424268
	6.03167	0.001763	0.0485384	0.0372374
	6.04833	0.00175831	0.0424855	0.0328729
	6.065	0.00176644	0.0373458	0.0291948
	6.08167	0.00178394	0.0330026	0.026089
	6.09833	0.00179737	0.0293467	0.0234709
	6.115	0.00180106	0.0262681	0.0212829
	6.13167	0.00179218	0.0236877	0.0194646
	6.14833	0.00178175	0.0215368	0.0179589
	6.165	0.00177393	0.0197695	0.0167044
	6.18167	0.00175781	0.018317	0.0156364
	6.19833	0.00173825	0.0171115	0.0147191
	6.215	0.00171943	0.0160988	0.0139323
	6.23167	0.00169662	0.0152204	0.0132396
	6.24833	0.00166125	0.0144415	0.0126058
	6.265	0.00161294	0.0137401	0.0120175
	6.28167	0.00155987	0.013092	0.011473
	6.29833	0.00150494	0.0124809	0.010961
	6.315	0.00145181	0.0119018	0.0104745
	6.33167	0.00139175	0.0113571	0.010028
	6.34833	0.00133062	0.01085	0.00961878
	6.365	0.00127787	0.0103717	0.00923453
	6.38167	0.00122838	0.00992521	0.00887141
	6.39833	0.00118094	0.00951877	0.00852866
	6.415	0.00113838	0.00914965	0.00821841
	6.43167	0.00111713	0.00880559	0.00794085
	6.44833	0.00110931	0.00848521	0.0076911
	6.465	0.00112744	0.00819365	0.00747004
	6.48167	0.0011985	0.00793865	0.00728466
	6.49833	0.00135799	0.00772328	0.00717166
	6.515	0.00162761	0.00755865	0.00715941
	6.53167	0.00204467	0.00747084	0.00731409
	6.54833	0.00266028	0.00750065	0.00775571
	6.565	0.00352396	0.00773658	0.00865369
	6.58167	0.00467294	0.00832032	0.0102367
	6.59833	0.0061221	0.0094473	0.0128165
	6.615	0.00786726	0.0113875	0.0167986
	6.63167	0.00987148	0.0145045	0.0226531
	6.64833	0.0120625	0.0192614	0.0308729
	6.665	0.0143322	0.0261883	0.0419256
	6.68167	0.0165442	0.0358492	0.0561474
	6.69833	0.018554	0.0487619	0.0736079
	6.715	0.0202322	0.0652888	0.094085
	6.73167	0.0214701	0.0855202	0.117043
	6.74833	0.0222048	0.10922	0.141683
	6.765	0.0223998	0.135781	0.16692
	6.78167	0.0220686	0.164231	0.19141
	6.79833	0.0212622	0.193317	0.213697
	6.815	0.0200677	0.221562	0.232403
	6.83167	0.0185921	0.247375	0.246403
	6.84833	0.0169457	0.269164	0.254882
	6.865	0.0152215	0.285583	0.257424
	6.88167	0.0134909	0.295671	0.25406
	6.89833	0.0118157	0.298937	0.245292
	6.915	0.0102515	0.295406	0.232011
	6.93167	0.00884055	0.285606	0.215335
	6.94833	0.00758982	0.27051	0.196434
	6.965	0.00650009	0.251364	0.176434
	6.98167	0.00556585	0.22954	0.15635
	6.99833	0.0047783	0.20637	0.13705
	7.015	0.0041185	0.183049	0.119168
	7.03167	0.00356145	0.160549	0.103069
	7.04833	0.00309171	0.139612	0.0889023
	7.065	0.0026939	0.120713	0.0766461
	7.08167	0.00235178	0.104059	0.0661975
	7.09833	0.00205104	0.0896507	0.0573995
	7.115	0.00179366	0.0773332	0.0500405
	7.13167	0.00157467	0.0669271	0.0439045
	7.14833	0.0013863	0.0582092	0.0387765
	7.165	0.00121611	0.0509287	0.0344469
	7.18167	0.00106436	0.0448355	0.0307516
	7.19833	0.00093574	0.0396915	0.0275609
	7.215	0.00082199	0.035324	0.0247829
	7.23167	0.00071705	0.0315659	0.0223481
	7.24833	0.00062918	0.028303	0.0201891
	7.265	0.00055531	0.0254517	0.0182704
	7.28167	0.00049575	0.0229409	0.016565
	7.29833	0.00044406	0.0207282	0.0150586
	7.315	0.00039944	0.0187599	0.0137325
	7.33167	0.00037019	0.0170176	0.0125704
	7.34833	0.00035106	0.015476	0.0115531
	7.365	0.00033263	0.0141272	0.0106648
	7.38167	0.00031725	0.0129584	0.00989401
	7.39833	0.00030463	0.0119468	0.0092309
	7.415	0.00030275	0.0110697	0.00866629
	7.43167	0.00029944	0.0102966	0.00818929
	7.44833	0.00029175	0.00961914	0.00779074
	7.465	0.0002885	0.00903359	0.00746318
	7.48167	0.00028119	0.00853266	0.00719031
	7.49833	0.00026863	0.00810973	0.00696338
	7.515	0.00025294	0.00773942	0.00677907
	7.53167	0.00023982	0.00740705	0.00662657
	7.54833	0.00022294	0.00710818	0.0064917
	7.565	0.00019594	0.0068415	0.00637002
	7.58167	0.00016807	0.00660687	0.00626114
	7.59833	0.00014375	0.00639681	0.00616089
	7.615	0.00012019	0.00620857	0.00606071
	7.63167	8.68e-05	0.00603832	0.00595933
	7.64833	5.09e-05	0.00586982	0.00585927
	7.665	2.15e-05	0.00570426	0.00574646
	7.68167	3.94e-06	0.00553945	0.00562146
	7.69833	-1.24e-05	0.00538577	0.00549115
	7.715	-4.09e-05	0.00523914	0.00537334
	7.73167	-6.02e-05	0.00509771	0.0052714
	7.74833	-6.29e-05	0.00496108	0.00516659
	7.765	-5.69e-05	0.00482477	0.00505934
	7.78167	-3.47e-05	0.00470158	0.00495653
	7.79833	3.38e-05	0.00459234	0.0048686
	7.815	0.00018544	0.00449353	0.00479422
	7.83167	0.00045256	0.00439465	0.00473216
	7.84833	0.00089944	0.00429859	0.0046976
	7.865	0.00163425	0.00422028	0.00471647
	7.88167	0.00280024	0.00416815	0.0048281
	7.89833	0.00460361	0.00415271	0.00511185
	7.915	0.0073211	0.00420128	0.00568447
	7.93167	0.0112973	0.00437203	0.00673628
	7.94833	0.0169157	0.00474996	0.00858709
	7.965	0.0246077	0.00546846	0.0117228
	7.98167	0.0348169	0.00677415	0.0169035
	7.99833	0.0479351	0.00906751	0.0251798
	8.015	0.0642177	0.0129417	0.0379593
	8.03167	0.0836905	0.0192852	0.0570849
	8.04833	0.106167	0.0293434	0.0849034
	8.065	0.131234	0.0448209	0.124183
	8.08167	0.158205	0.0679474	0.17787
	8.09833	0.186115	0.101523	0.248778
	8.115	0.213743	0.148828	0.339288
	8.13167	0.239763	0.213338	0.451106
	8.14833	0.262893	0.298384	0.584965
	8.165	0.281991	0.40683	0.7401
	8.18167	0.296121	0.540732	0.913783
	8.19833	0.304634	0.701012	1.10132
	8.215	0.307266	0.88677	1.29602
	8.23167	0.304151	1.09465	1.48955
	8.24833	0.295733	1.31852	1.67303
	8.265	0.282732	1.55007	1.83807
	8.28167	0.266053	1.77875	1.97729
	8.29833	0.246721	1.99385	2.08378
	8.315	0.225768	2.18552	2.15332
	8.33167	0.20416	2.34444	2.1844
	8.34833	0.18272	2.46414	2.17771
	8.365	0.162066	2.54198	2.13583
	8.38167	0.14269	2.57807	2.06195
	8.39833	0.124936	2.57482	1.96061
	8.415	0.109016	2.53318	1.83719
	8.43167	0.0949816	2.45499	1.69791
	8.44833	0.0827928	2.34382	1.54956
	8.465	0.0723185	2.20588	1.3982
	8.48167	0.063367	2.04884	1.24933
	8.49833	0.0557183	1.87828	1.10772
	8.515	0.0491786	1.70082	0.976481
	8.53167	0.0435803	1.52374	0.857619
	8.54833	0.0387722	1.35399	0.751824
	8.565	0.0346209	1.19566	0.658883
	8.58167	0.0309857	1.05133	0.578121
	8.59833	0.0277725	0.922236	0.508576
	8.615	0.024907	0.808446	0.449122
	8.63167	0.0223621	0.7093	0.398422
	8.64833	0.0200992	0.623748	0.355081
	8.665	0.0180772	0.550431	0.317744
	8.68167	0.0162592	0.487768	0.285308
	8.69833	0.0146125	0.4341	0.256931
	8.715	0.0131346	0.387892	0.23199
	8.73167	0.0118162	0.347858	0.209942
	8.74833	0.0106538	0.31294	0.190287
	8.765	0.00962997	0.282292	0.172607
	8.78167	0.00872528	0.255181	0.156564
	8.79833	0.00791747	0.231001	0.141965
	8.815	0.00719354	0.209268	0.128714
	8.83167	0.00655854	0.189621	0.116724
	8.84833	0.00600367	0.171814	0.105886
	8.865	0.00551436	0.155704	0.0960748
	8.88167	0.0050803	0.141138	0.0871965
	8.89833	0.00470149	0.127968	0.0791962
	8.915	0.00436255	0.116058	0.0720518
	8.93167	0.00404812	0.105297	0.0657086
	8.94833	0.00375374	0.0956232	0.0600765
	8.965	0.00348593	0.0869999	0.0550633
	8.98167	0.00324693	0.0793504	0.0506055
	8.99833	0.00303362	0.0725731	0.0466454
	9.015	0.00283762	0.0665538	0.0431402
	9.03167	0.00265568	0.0612055	0.0400395
	9.04833	0.00248506	0.0564628	0.0372898
	9.065	0.00232143	0.0522727	0.0348285
	9.08167	0.00217418	0.0485662	0.0326077
	9.09833	0.00203819	0.0452787	0.030622
	9.115	0.00191469	0.0423526	0.0288549
	9.13167	0.00179612	0.0397423	0.0272684
	9.14833	0.0016885	0.0374119	0.0258342
	9.165	0.00160112	0.0353277	0.0245386
	9.18167	0.00153012	0.0334649	0.0233827
	9.19833	0.00145675	0.0317983	0.022336
	9.215	0.00137812	0.0302991	0.0213794
	9.23167	0.00130744	0.0289427	0.0205026
	9.24833	0.00125706	0.0277088	0.0197034
	9.265	0.00122144	0.0265905	0.0189644
	9.28167	0.00118938	0.0255701	0.0182714
	9.29833	0.00115819	0.0246393	0.0176319
	9.315	0.001129	0.0237809	0.017047
	9.33167	0.00109413	0.0229802	0.0165086
	9.34833	0.00105913	0.0222365	0.0159973
	9.365	0.00103994	0.0215355	0.015518
	9.38167	0.001032	0.0208856	0.0150667
	9.39833	0.00102438	0.0202773	0.0146372
	9.415	0.00101457	0.0196979	0.01423
	9.43167	0.00100313	0.0191493	0.013855
	9.44833	0.00099613	0.0186265	0.0135126
	9.465	0.00098113	0.0181322	0.0131941
	9.48167	0.000965	0.0176612	0.0128941
	9.49833	0.00094863	0.0172091	0.0126184
	9.515	0.00092619	0.0167822	0.0123608
	9.53167	0.0008975	0.0163842	0.0121171
	9.54833	0.00086075	0.0160101	0.0118894
	9.565	0.00081463	0.0156678	0.0116798
	9.58167	0.00076807	0.0153545	0.0114869
	9.59833	0.00071919	0.0150598	0.011298
	9.615	0.00066563	0.0147858	0.0111117
	9.63167	0.00061057	0.0145265	0.010932
	9.64833	0.00054707	0.0142838	0.010761
	9.665	0.00048632	0.0140486	0.0105999
	9.68167	0.00042263	0.0138151	0.0104382
	9.69833	0.00036544	0.0135931	0.0102699
	9.715	0.000309	0.0133824	0.0100935
	9.73167	0.00025257	0.0131787	0.00991084
	9.74833	0.00020469	0.0129734	0.00974034
	9.765	0.00016413	0.0127628	0.00957909
	9.78167	0.00012788	0.0125524	0.00941609
	9.79833	8.59e-05	0.0123463	0.00924209
	9.815	4.63e-05	0.0121461	0.00906397
	9.83167	9.44e-06	0.0119456	0.00888909
	9.84833	-2.1e-05	0.011748	0.00871391
	9.865	-4.68e-05	0.0115472	0.00854316
	9.88167	-6.62e-05	0.0113481	0.00838535
	9.89833	-7.62e-05	0.0111552	0.00824097
	9.915	-9.06e-05	0.0109678	0.00809591
	9.93167	-0.0001025	0.010786	0.00794566
	9.94833	-0.0001122	0.0105992	0.00780247
	9.965	-0.0001253	0.010411	0.00767022
	9.98167	-0.000145	0.0102232	0.00754785
	9.99833	-0.0001587	0.010049	0.00743372
	10.015	-0.0001616	0.00988508	0.00732254
	10.0317	-0.0001698	0.00971933	0.00722248
	10.0483	-0.0001814	0.00955846	0.00712529
	10.065	-0.0001917	0.00940502	0.00702785
	10.0817	-0.0001971	0.00926846	0.00692998
	10.0983	-0.0002041	0.00913896	0.00683379
	10.115	-0.0002115	0.00901315	0.00674592
	10.1317	-0.0002167	0.00888246	0.0066581
	10.1483	-0.0002259	0.00875371	0.00657604
	10.165	-0.0002329	0.00863759	0.00651454
	10.1817	-0.0002402	0.00853546	0.00646004
	10.1983	-0.0002488	0.00843503	0.00640098
	10.215	-0.0002662	0.00832834	0.00633123
	10.2317	-0.0002811	0.00822121	0.00626479
	10.2483	-0.0002942	0.00811915	0.00619742
	10.265	-0.0003077	0.00802203	0.00613273
	10.2817	-0.0003219	0.00792947	0.00607785
	10.2983	-0.0003311	0.00784234	0.00603298
	10.315	-0.000335	0.00776209	0.00598504
	10.3317	-0.0003394	0.00768247	0.00593948
	10.3483	-0.0003487	0.00759953	0.00589898
	10.365	-0.0003565	0.00751303	0.00586161
	10.3817	-0.000358	0.00743753	0.00582854
	10.3983	-0.0003572	0.00737897	0.00579217
	10.415	-0.0003492	0.00731566	0.00576867
	10.4317	-0.0003384	0.00724778	0.00575717
	10.4483	-0.0003209	0.00718303	0.00575236
	10.465	-0.0002902	0.00713372	0.0057483
	10.4817	-0.0002379	0.00709047	0.00575386
	10.4983	-0.0001652	0.00704903	0.00578254
	10.515	-9.81e-05	0.00701672	0.00583236
	10.5317	-3.16e-05	0.00700291	0.00591304
	10.5483	4.15e-05	0.00700372	0.00604229
	10.565	0.00012	0.00701253	0.00621986
	10.5817	0.000202	0.00703978	0.00644111
	10.5983	0.00028132	0.00709372	0.00672048
	10.615	0.00036475	0.00719297	0.0070741
	10.6317	0.00043719	0.00734134	0.00749622
	10.6483	0.00048388	0.00754516	0.00798216
	10.665	0.00051331	0.00781703	0.00853591
	10.6817	0.00053494	0.00816378	0.00915803
	10.6983	0.00054094	0.00859202	0.0098279
	10.715	0.00053113	0.00910383	0.0105252
	10.7317	0.00049975	0.00970302	0.0112346
	10.7483	0.00045344	0.010387	0.0119445
	10.765	0.00039869	0.0111498	0.0126308
	10.7817	0.00032831	0.0119666	0.0132551
	10.7983	0.00025894	0.0128174	0.0138004
	10.815	0.00018138	0.0136832	0.0142406
	10.8317	0.000102	0.0145404	0.014563
	10.8483	1.8e-05	0.0153685	0.0147577
	10.865	-5.98e-05	0.0161285	0.0148234
	10.8817	-0.0001272	0.0167889	0.0147625
	10.8983	-0.000196	0.0173195	0.0145676
	10.915	-0.0002645	0.0177057	0.014256
	10.9317	-0.0003304	0.0179409	0.013851
	10.9483	-0.0003864	0.0180098	0.0133614
	10.965	-0.0004388	0.017912	0.0128045
	10.9817	-0.0004861	0.0176737	0.0121909
	10.9983	-0.0005231	0.0173009	0.0115467
	11.015	-0.0005559	0.0168086	0.0109
	11.0317	-0.0005882	0.0162	0.0102688
	11.0483	-0.0006219	0.0155064	0.00966221
	11.065	-0.0006546	0.0147619	0.00907797
	11.0817	-0.0006818	0.0139901	0.00852559
	11.0983	-0.0007039	0.0132126	0.00802247
	11.115	-0.0007241	0.0124356	0.00757978
	11.1317	-0.0007456	0.0116803	0.00719341
	11.1483	-0.0007594	0.0109641	0.0068596
	11.165	-0.0007686	0.0103021	0.0065606
	11.1817	-0.000781	0.00969646	0.00629529
	11.1983	-0.0008023	0.00914733	0.00606748
	11.215	-0.0008258	0.00865109	0.00587523
	11.2317	-0.0008392	0.00821246	0.00570917
	11.2483	-0.0008424	0.00782203	0.00557054
	11.265	-0.0008443	0.0074839	0.00545867
	11.2817	-0.000851	0.0072034	0.00536798
	11.2983	-0.0008554	0.00696697	0.00528236
	11.315	-0.0008512	0.00676047	0.00520049
	11.3317	-0.0008384	0.0065666	0.00512624
	11.3483	-0.0008239	0.00638803	0.00506124
	11.365	-0.0007969	0.00623403	0.00500342
	11.3817	-0.0007447	0.00610291	0.00494999
	11.3983	-0.0006657	0.00599616	0.00489917
	11.415	-0.0005486	0.00591316	0.00485936
	11.4317	-0.0003817	0.00583866	0.00483267
	11.4483	-0.0001509	0.00575979	0.00482936
	11.465	0.00014651	0.00568673	0.00484861
	11.4817	0.00051619	0.00563573	0.00489005
	11.4983	0.00097925	0.00560685	0.00497142
	11.515	0.00156332	0.00559704	0.00511761
	11.5317	0.00228263	0.00561454	0.00535836
	11.5483	0.0031375	0.0056691	0.00572199
	11.565	0.00413131	0.00576873	0.00625299
	11.5817	0.00528062	0.00594142	0.00700674
	11.5983	0.006587	0.00623373	0.00804386
	11.615	0.00804312	0.00668785	0.00944729
	11.6317	0.00964081	0.00734923	0.0113355
	11.6483	0.0113571	0.00827422	0.0138253
	11.665	0.0131443	0.00954872	0.0170403
	11.6817	0.0149573	0.0112824	0.0210886
	11.6983	0.0167696	0.0135998	0.026103
	11.715	0.0185547	0.016635	0.0322086
	11.7317	0.0202604	0.0205281	0.0395215
	11.7483	0.0218272	0.0254442	0.0481626
	11.765	0.0232094	0.0315502	0.0581991
	11.7817	0.0243659	0.0390119	0.0696655
	11.7983	0.025265	0.0479791	0.0825435
	11.815	0.0258896	0.0585941	0.0967565
	11.8317	0.0262255	0.0709655	0.11218
	11.8483	0.0262606	0.085134	0.128641
	11.865	0.0260013	0.101094	0.145921
	11.8817	0.0254667	0.118791	0.16372
	11.8983	0.0246876	0.138141	0.181629
	11.915	0.0236939	0.158951	0.199213
	11.9317	0.0225197	0.180915	0.216021
	11.9483	0.0212066	0.203639	0.23162
	11.965	0.0197937	0.226663	0.245626
	11.9817	0.0183232	0.249508	0.257662
	11.9983	0.0168299	0.27169	0.267383
	12.015	0.0153448	0.292698	0.274478
	12.0317	0.0139019	0.311976	0.278708
	12.0483	0.0125347	0.328973	0.279996
	12.065	0.0112534	0.343196	0.278361
	12.0817	0.0100634	0.354239	0.273925
	12.0983	0.00896818	0.361768	0.266864
	12.115	0.007969	0.365551	0.257449
	12.1317	0.00705731	0.365502	0.246072
	12.1483	0.006232	0.361657	0.233138
	12.165	0.00549756	0.354209	0.219049
	12.1817	0.00485007	0.343479	0.204221
	12.1983	0.00428475	0.329873	0.189071
	12.215	0.00378188	0.313874	0.173978
	12.2317	0.00333444	0.296027	0.159273
	12.2483	0.00294157	0.276924	0.145193
	12.265	0.00259563	0.257129	0.13192
	12.2817	0.00228613	0.237152	0.119578
	12.2983	0.00199488	0.217441	0.108268
	12.315	0.00173151	0.198365	0.0980428
	12.3317	0.00149494	0.180232	0.0888902
	12.3483	0.00127744	0.16332	0.08076
	12.365	0.00108138	0.147802	0.0735717
	12.3817	0.00089919	0.133744	0.0672242
	12.3983	0.00073332	0.121103	0.0616187
	12.415	0.00058407	0.109808	0.0566842
	12.4317	0.00045044	0.099786	0.0523482
	12.4483	0.00032457	0.0909393	0.0485269
	12.465	0.00019232	0.0831518	0.0451223
	12.4817	6.65e-05	0.0763111	0.0420556
	12.4983	-4.68e-05	0.0702914	0.0392824
	12.515	-0.000141	0.0649684	0.0367734
	12.5317	-0.0002273	0.0602315	0.0344883
	12.5483	-0.0003031	0.0560041	0.0323946
	12.565	-0.0003689	0.0522157	0.030453
	12.5817	-0.0004369	0.0488032	0.0286452
	12.5983	-0.0004942	0.0457014	0.0269568
	12.615	-0.0005436	0.0428531	0.0253781
	12.6317	-0.0005831	0.0402152	0.023899
	12.6483	-0.0006196	0.0377533	0.0224994
	12.665	-0.0006587	0.0354617	0.0211742
	12.6817	-0.0006912	0.0333221	0.0199187
	12.6983	-0.0007214	0.0313152	0.0187293
	12.715	-0.0007459	0.0294236	0.0176123
	12.7317	-0.0007663	0.0276356	0.0165773
	12.7483	-0.000789	0.0259461	0.0156243
	12.765	-0.0008184	0.0243651	0.0147346
	12.7817	-0.0008462	0.0228807	0.0138895
	12.7983	-0.0008761	0.0214905	0.0130856
	12.815	-0.000913	0.0201873	0.0123309
	12.8317	-0.0009481	0.0189711	0.0116365
	12.8483	-0.0009768	0.0178369	0.0110002
	12.865	-0.001001	0.0167742	0.0104152
	12.8817	-0.001038	0.0157817	0.00987055
	12.8983	-0.0010864	0.0148529	0.00935836
	12.915	-0.0011376	0.0139795	0.00888267
	12.9317	-0.0011794	0.0131729	0.0084443
	12.9483	-0.001212	0.0124417	0.00803742
	12.965	-0.0012376	0.0117723	0.00766805
	12.9817	-0.0012616	0.0111567	0.00733299
	12.9983	-0.0012956	0.0105868	0.00702461
	13.015	-0.0013331	0.0100597	0.00672755
	13.0317	-0.0013697	0.00956142	0.00644417
	13.0483	-0.0013944	0.00909548	0.00618755
	13.065	-0.0014092	0.00867329	0.00595455
	13.0817	-0.0014199	0.00829773	0.00573943
	13.0983	-0.0014329	0.00796592	0.0055388
	13.115	-0.0014541	0.00765736	0.00535037
	13.1317	-0.0014786	0.00735854	0.0051753
	13.1483	-0.0015039	0.00707511	0.00501868
	13.165	-0.0015282	0.00682954	0.00487799
	13.1817	-0.00155	0.00661192	0.00474224
	13.1983	-0.0015686	0.00640486	0.0046173
	13.215	-0.0015841	0.00621248	0.00451249
	13.2317	-0.0015924	0.00603573	0.00442449
	13.2483	-0.0016002	0.00587642	0.00433468
	13.265	-0.0016121	0.0057238	0.00423756
	13.2817	-0.0016286	0.00558217	0.00414468
	13.2983	-0.0016541	0.00545174	0.00405349
	13.315	-0.0016852	0.0053313	0.00397606
	13.3317	-0.0017087	0.00521792	0.00390518
	13.3483	-0.0017117	0.00511299	0.00383231
	13.365	-0.0017033	0.00501367	0.00376412
	13.3817	-0.0017125	0.00491517	0.00370474
	13.3983	-0.0017288	0.00482099	0.00366018
	13.415	-0.0017414	0.00473086	0.00361568
	13.4317	-0.0017429	0.00465442	0.00356718
	13.4483	-0.0017466	0.00458149	0.00352187
	13.465	-0.0017613	0.00450567	0.00348362
	13.4817	-0.0017812	0.00443742	0.00344274
	13.4983	-0.0017945	0.00437786	0.00340093
	13.515	-0.0017999	0.00431267	0.00335731
	13.5317	-0.0018071	0.00424317	0.00331837
	13.5483	-0.0018136	0.00418274	0.00328143
	13.565	-0.0018135	0.00414149	0.00323981
	13.5817	-0.0018047	0.00410218	0.00320187
	13.5983	-0.0018028	0.00404349	0.00316812
	13.615	-0.0018078	0.00397874	0.00314693
	13.6317	-0.0018226	0.00392386	0.00312693
	13.6483	-0.0018387	0.00388055	0.00310568
	13.665	-0.0018521	0.00384342	0.00308124
	13.6817	-0.0018578	0.00381011	0.00305581
	13.6983	-0.001858	0.00377636	0.00302937
	13.715	-0.0018556	0.00374068	0.00300568
	13.7317	-0.0018486	0.00370124	0.00298818
	13.7483	-0.0018424	0.00366405	0.00297106
	13.765	-0.0018472	0.00363036	0.00295149
	13.7817	-0.0018536	0.00359611	0.00292856
	13.7983	-0.001856	0.00356374	0.00291343
	13.815	-0.0018571	0.00353367	0.00290624
	13.8317	-0.0018587	0.00350818	0.00289831
	13.8483	-0.0018658	0.0034858	0.00288881
	13.865	-0.0018692	0.00347018	0.00287606
	13.8817	-0.0018705	0.00344874	0.00286431
	13.8983	-0.0018677	0.00342099	0.002848
	13.915	-0.0018711	0.0033918	0.002831
	13.9317	-0.0018811	0.00337018	0.00282543
	13.9483	-0.0018904	0.00335674	0.00282781
	13.965	-0.001895	0.00333705	0.00282174
	13.9817	-0.0018974	0.00331561	0.00280006
	13.9983	-0.0019047	0.00329624	0.00277449
	14.015	-0.0019164	0.00327349	0.00276237
	14.0317	-0.0019293	0.00325274	0.00276274
	14.0483	-0.0019364	0.00323086	0.00276337
	14.065	-0.0019374	0.00321255	0.00275831
	14.0817	-0.0019325	0.00319218	0.00274725
	14.0983	-0.0019324	0.0031683	0.00272762
	14.115	-0.0019462	0.00315218	0.00270212
	14.1317	-0.001966	0.00313511	0.00267487
	14.1483	-0.0019795	0.00311937	0.00265987
	14.165	-0.0019904	0.00310824	0.00265612
	14.1817	-0.0020034	0.0030993	0.00265037
	14.1983	-0.0020041	0.00308518	0.00263643
	14.215	-0.0019932	0.00305993	0.00261624
	14.2317	-0.0019867	0.00303237	0.00259318
	14.2483	-0.0020016	0.00300568	0.00256906
	14.265	-0.0020224	0.00298249	0.00255037
	14.2817	-0.0020371	0.00296874	0.00254562
	14.2983	-0.0020396	0.0029593	0.00254987
	14.315	-0.0020305	0.00294374	0.00254768
	14.3317	-0.0020218	0.00292218	0.00253937
	14.3483	-0.0020182	0.00290018	0.00252275
	14.365	-0.0020246	0.00287805	0.00250237
	14.3817	-0.0020339	0.00285724	0.00248206
	14.3983	-0.0020415	0.00283643	0.00247012
	14.415	-0.0020477	0.00281687	0.0024675
	14.4317	-0.0020492	0.00279287	0.00246593
	14.4483	-0.0020536	0.0027678	0.00246325
	14.465	-0.0020665	0.00274874	0.00246343
	14.4817	-0.0020784	0.00273155	0.00246118
	14.4983	-0.0020861	0.00271543	0.00245287
	14.515	-0.0020926	0.00270387	0.00244381
	14.5317	-0.0020992	0.00269593	0.00244531
	14.5483	-0.0021061	0.00268399	0.00245437
	14.565	-0.0021077	0.00266718	0.00245906
	14.5817	-0.0021044	0.0026548	0.00245243
	14.5983	-0.0021076	0.00264174	0.00244887
	14.615	-0.0021153	0.00263368	0.00245593
	14.6317	-0.0021306	0.00263093	0.00245568
	14.6483	-0.0021476	0.00263074	0.00244456
	14.665	-0.0021631	0.00262924	0.00243374
	14.6817	-0.0021756	0.00262237	0.002437
	14.6983	-0.0021886	0.00262937	0.00244368
	14.715	-0.0022022	0.00264405	0.00244256
	14.7317	-0.0022177	0.00265074	0.0024345
	14.7483	-0.0022259	0.00263474	0.00242656
	14.765	-0.0022285	0.00261555	0.00242062
	14.7817	-0.0022297	0.0026173	0.00241543
	14.7983	-0.0022376	0.00262755	0.00241062
	14.815	-0.0022504	0.00262393	0.00239775
	14.8317	-0.0022581	0.00260868	0.00238837
	14.8483	-0.0022648	0.0025943	0.00237956
	14.865	-0.0022701	0.00259524	0.00236162
	14.8817	-0.0022832	0.00260218	0.00233875
	14.8983	-0.0023011	0.00260812	0.00231812
	14.915	-0.0023155	0.00260924	0.0023065
	14.9317	-0.0023163	0.00259712	0.00229618
	14.9483	-0.0023104	0.0025788	0.00227881
	14.965	-0.0023155	0.00255961	0.00226012
	14.9817	-0.0023302	0.00254086	0.00223987
	14.9983	-0.0023384	0.00252905	0.00222681
	15.015	-0.0023388	0.00252118	0.00221981

## Sheet: Fig 2B 2C 2D
Fig 2
Fluconazole - Root extract
		Root extract (mg/mL)
	FLC (µg/mL)	0	0.03125	0.0625	0.125	0.25	0.5	1
	16	15.2174	12.6654	15.5009	13.0435	10.3025	9.54631	7.65595
	8	20.2268	18.7146	17.3913	18.9981	13.0435	11.9093	10.9641
	4	29.017	24.8582	22.8733	21.4556	30.1512	18.5255	23.724
	2	35.7278	30.2458	29.6786	28.7335	36.862	37.6181	42.155
	1	53.3081	49.6219	44.896	40.5482	47.6371	48.3932	54.5369
	0.5	70.5104	64.8393	65.1229	71.2665	100	63.8941	68.431
	0.25	76.087	70.6049	71.3611	69.8488	89.8866	66.4461	74.8582
	0	82.8923	79.2061	76.7486	73.535	69.6597	32.0416	28.9225
Amphotericin B - Root extract
		Root extract (mg/mL)
	AMB (µg/mL)	0	0.03125	0.0625	0.125	0.25	0.5	1
	2	2.06522	0.76087	1.30435	1.41304	1.19565	0.217391	1.19565
	1	63.2609	35.7609	14.4565	12.6087	4.45652	3.26087	1.84783
	0.5	67.1739	57.3913	54.0217	52.1739	58.3696	3.69565	3.69565
	0.25	100	59.7826	49.7826	57.9348	49.7826	13.2609	6.08696
	0.125	90.7609	61.9565	55.8696	55	59.0217	10.2174	15
	0.0625	95.3261	80.4348	68.4783	90.1087	93.3696	19.6739	56.413
	0.03125	98.587	91.413	96.7391	76.5217	97.7174	46.6304	65.9783
	0	93.0435	91.5217	91.7391	86.5217	89.5652	36.8478	31.7391
5-Fluorocytosine - Root extract
		Root extract (mg/mL)
	5FC (µg/mL)	0	0.03125	0.0625	0.125	0.25	0.5	1
	0.5	24.5011	34.0355	32.4834	34.5898	33.2594	14.5233	12.306
	0.25	52.9933	53.2151	51.663	53.4368	42.2395	17.184	13.1929
	0.125	61.6408	54.3237	56.2084	69.0687	86.031	15.8537	9.7561
	0.0625	71.1752	64.5233	56.0976	60.9756	78.8248	19.4013	26.2749
	0.03125	73.7251	58.8692	54.9889	75.8315	77.2727	33.1486	33.0377
	0.0156	79.2683	62.5277	61.4191	78.4922	100	43.2373	76.7184
	0.0078	81.4856	70.51	78.0488	74.3902	74.1685	39.357	35.3659
	0	89.4678	87.2506	80.4878	83.0377	87.1397	34.7007	26.2749

## Sheet: Fig 3C
	Capsule SDB D3					Capsule SDB D5
	SDB (μm)	SDB+Solvent (μm)	SDB+Root (μm)			SDB (μm)	SDB+Solvent (μm)	SDB+Root (μm)
	2.644	3.093	2.409			2.07	2.073	0.465
	2.833	1.387	1.882			2.195	1.754	0.93
	3.139	1.918	1.928			3.415	1.835	0.698
	1.647	2.128	1.737			3.254	2.169	0.93
	2.743	2.155	2.694			1.707	2.901	0.93
	3.764	1.19	1.405			2.683	2.595	0.93
	4.26	2.713	2.421			1.543	2.409	0.838
	2.823	4.634	1.687			2.402	0.964	0.93
	1.882	2.399	2.661			2.249	2.65	0.465
	4.263	2.365	0.993			2.249	2.409	0.465
	1.616	1.897	1.928			1.776	1.882	0.698
	2.941	2.588	2.011			3.056	2.409	0.698
	2.169	1.647	2.936			2.209	2.457	0.52
	1.928	2.143	3.055			2.627	1.687	0.465
	3.019	2.619	1.966			2.727	1.943	0.735
	2.747	2.156	0.975			1.951	1.405	0.698
	4.047	4.39	1.379			2.781	1.466	0.735
	1.859	1.919	1.483			2.314	1.987	0.93
	1.506	1.388	0.879			2.546	2.044	0.93
	3.316	3.104	0.488			3.171	3.277	0.781
	1.683	1.667	1.219			2.727	1.882	0.741
	3.189	2.662	1.561			3.415	2.931	1.018
	4.661	3.434	1.724			2.511	2.073	0.741
	3.469	2.195	1.463			2.727	2.65	1.104
	2.208	3.095	1.006			2.683	3.142	0.552
	3.133	2.313	2.727			2.727	1.987	0.988
	1.704	2.194	1.725			2.947	2.409	0.741
	2.169	1.966	1.725			2.937	2.409	0.741
	4.125	3.28	1.725			2.314	2.409	0.494
	3.558	4.036	3.601			3.272	1.687	0.741
	3.019	2.3	1.966			2.439	1.737	0.988
	3.863	2.726	2.593			2.927	1.928	0.494
	2.41	2.854	1.38			2.937	2.059	0.247
	2.41	2.78	1.219			3.659	1.835	0.494
	3.45	1.758	1.091			1.422	2.98	0.247
	1.987	3.69	0.732			2.182	2.169	0
	2.41	3.396	1.38			2.439	1.687	0
	3.215	3.714	2.487			3.492	2.169	0
	4.843	3.714	1.966			2.781	3.132	0.89
	2.747	3.123	3.397			2.683	2.169	0.781
	3.183	3.422	1.707			2.439	1.943	0.552
	1.229	2.399	1.966			2.781	2.694	0.247
	3.749	2.365	1.951			2.195	2.901	0.89
	1.704	1.897	1.759			2.977	1.616	0.698
	2.931	2.845	1.091			2.638	3.233	0.698
	2.182	1.998	1.313			2.927	1.943	0.247
	3.855	2.435	0.732			2.195	2.516	0.89
	3.45	1.334	1.966			2.195	1.882	0.988
	3.646	2.257	1.006			2.451	3.132	1.018
	2.222	3	1.463			3.056	3.45	0.741

## Sheet: Fig 4B 4D
	Figure 4B (Number of cell)
	Cell D3	Normal	Abnormal			Cell D5	Normal	Abnormal
	YPD	90	10			YPD	90	10
	YPD+Solvent	88	12			YPD+Solvent	84	16
	YPD+Root	38	62			YPD+Root	28	72
	Figure 4D (Number of cell)
	Cell D3	Normal	Abnormal (morphology)	Abnormal (internal)		Cell D5	Normal	Abnormal (morphology)	Abnormal (internal)
	SDB	92	0	8		SDB	88	2	10
	SDB+Solvent	74	2	24		SDB+Solvent	80	2	14
	SDB+Root	20	38	2		SDB+Root	18	22	10

## Sheet: Fig S1
S1 Fig
16 mg/mL		Sc							Cn
Control	1	35310.4		100				1	36788.2		100
	2	30850.9		87.3706				2	29208.4		79.3962
	3	14627.8		41.4262				3	21440.8		58.2818
Leaf	4	21599.9		61.1714				4	32648.5		88.7472
	5	4253.05		12.0447				5	16174.5		43.9666
	6	936.891		2.6533				6	3726.95		10.1308
Root	7	11870.5		33.6177				7	27653.3		75.1691
	8	2210.71		6.26079				8	18450.2		50.1525
	9	578.668		1.6388				9	3772.59		10.2549
Leaf+Root	10	10975.7		31.0835				10	31511.1		85.6555
	11	1478.19		4.18629				11	18517.5		50.3356
	12	273.749		0.775265				12	5579.02		15.1653
8 mg/mL		Sc							Cn
Control	1	39171.3		100				1	33133.2		100
	2	31225.7		79.7158				2	27819.8		83.9634
	3	17217		43.9531				3	16724.5		50.4766
Leaf	4	17050.6		43.5282				4	31150.8		94.0167
	5	1766.02		4.50846				5	10454.6		31.5533
	6	411.598		1.05076				6	2486.88		7.50571
Root	7	4436.87		11.3269				7	26975.8		81.4162
	8	318.891		0.814094				8	12958.8		39.1111
	9	33.778		0.0862315				9	4997.94		15.0844
Leaf+Root	10	1520.77		3.88237				10	31118.6		93.9196
	11	147.749		0.377187				11	13846.9		41.7917
								12	2850.61		8.60349
4 mg/mL		Sc							Cn
Control	1	40046.3		100				1	33259.5		100
	2	31997		79.8999				2	28217.5		84.8403
	3	14097.1		35.202				3	12280		36.9217
Leaf	4	26937.1		67.2649				4	28760.8		86.474
	5	27655.6		69.059				5	20919.5		62.8977
	6	26968		67.3421				6	23863.1		71.7482
Root	7	10345.6		25.8341				7	33117.3		99.5723
	8	1796.78		4.48676				8	18555		55.7885
	9	317.991		0.794058				9	8775.44		26.3848
Leaf+Root	10	13839.7		34.5591				10	35912.6		107.977
	11	1492.85		3.72782				11	22810.7		68.5838
	12	721.083		1.80062				12	5692.46		17.1153

## Sheet: Fig S3B
	Day 3				Day 5
	YPD (μm)	YPD+Solvent (μm)	YPD+Root (μm)		YPD (μm)	YPD+Solvent (μm)	YPD+Root (μm)
	7.635	8.949	5.756		7.736	5.028	6.039
	8.435	6.537	6.36		6.756	6.976	5.833
	7.768	7.726	5.53		5.925	5.573	4.344
	8.719	6.953	4.66		5.3	4.66	2.726
	8.014	7.134	5.075		6.973	7.309	5.547
	7.533	8.924	3.933		6.883	5.53	4.654
	7.309	6.904	5.028		6.545	7.809	5.868
	6.538	7.693	6.252		6.029	7.989	4.125
	6.461	7.206	3.317		6.275	7.09	3.169
	6.659	6.818	5.349		6.545	4.641	3.582
	6.23	6.388	5.185		5.223	6.933	5.415
	5.744	6.953	2.638		7.114	6.984	3.923
	6.84	6.647	2.844		7.673	3.794	4.629
	6.542	7.228	6.567		6.245	7.446	5.174
	5.696	7.037	4.363		4.602	6.098	4.502
	6.655	7.228	4.685		5.197	6.034	5.657
	6.508	9.031	5.53		4.941	6.327	6.589
	5.432	7.977	3.449		6.344	6.635	4.938
	6.176	8.488	5.168		5.16	8.865	5.276
	5.493	9.222	4.482		5.426	6.332	3.085
	6.013	6.554	5.29		5.113	7.173	5.954
	5.999	6.465	4.103		6.973	4.933	4.537
	6.84	6.751	3.764		7.441	5.673	3.691
	5.939	7.264	4.679		5.391	5.573	3.317
	5.198	5.926	5.415		7.114	4.556	7.337
	5.845	8.705	4.146		5.446	6.563	4.497
	5.166	4.825	5.833		7.941	4.841	3.017
	6.176	5.35	3.558		7.023	4.484	2.947
	5.811	7.658	3.582		6.439	3.902	4.338
	6.542	6.172	5.883		7.446	4.692	5.181
	5.166	8.968	6.43		7.854	5.174	5.002
	5.412	7.981	5.783		7.514	5.61	5.691
	6.031	7.164	5.589		5.53	6.603	5.787
	8.144	6.484	5.285		9.142	6.444	3.474
	7.578	7.12	3.277		8.78	7.418	3.83
	6.433	7.543	5.605		5.939	7.533	4.048
	7.103	7.249	3.885		8.467	4.537	4.971
	7.745	8.186	5.324		7.276	3.423	3.539
	7.257	8.739	5.691		6.635	4.556	3.03
	7.288	8.622	5.73		6.36	3.18	4.902
	6.286	5.757	4.845		8.052	5.168	5.798
	6.568	7.724	5.182		5.999	7.577	6.07
	5.914	7.474	3.859		5.53	4.829	4.902
	5.679	6.566	4.377		4.908	4.322	3.571
	7.335	5.951	6.212		4.477	7.073	3.817
	7.178	5.762	5.473		7.418	6.585	5.286
	6.098	6.603	5.412		7.82	7.514	2.906
	6.121	8.418	4.377		5.022	9.658	2.486
	8.088	7.593	3.584		5.694	7.406	5.112
	7.623	5.44	4.242		5.694	6.218	3.307
